# Supplementary material for: Long-term comparison of maxillary protraction with hybrid hyrax-facemask vs. hybrid hyrax-mentoplate protocols using Alt-RAMEC: a 5-year randomized controlled trial
Source: Eur J Orthod. 2025 Mar 19;47(2):cjaf011. doi: 10.1093/ejo/cjaf011 (PMC11920792; doi:10.1093/ejo/cjaf011)
Supplement: cjaf011_suppl_Supplementary_Files_1 [file cjaf011_suppl_supplementary_files_1.xlsx]

## Sheet: Blad1
sequence nr	date of enrollment	T0 baseline-scan	T1 one-year scan	T2 five-year scan	F / M	type of treatment	T0-T1 (months)	T0-T2 (months)
1	2016-12-16	2017-02-14	2018-04-10	2023-02-08	M	MP	13	71
2	2016-12-16	2017-05-02	2018-02-27	2022-10-21	F	MP	9	65
3	2016-12-19	2017-02-28	2018-02-27	2022-10-21	F	FM	11	67
4	2016-12-21	2017-02-14	2018-02-21	/	F	MP	12	/
5	2016-12-21	2017-03-21	2018-02-21	2022-10-21	M	MP	11	67
6	2017-01-17	2017-03-21	2018-03-02	2022-10-21	M	MP	11	67
7	2017-01-24	2017-02-24	2018-02-21	2022-10-26	M	FM	11	68
8	2017-03-07	2017-04-04	2018-03-02	2023-03-15	F	FM	10	71
9	2017-03-15	2017-06-27	2018-06-22	2023-02-08	F	MP	11	67
10	2017-03-21	2017-10-06	2019-03-26	2022-11-09	F	FM	17	61
11	2017-03-28	2017-06-20	2018-06-22	2022-10-26	F	MP	12	64
12	2017-03-31	2017-05-05	2018-07-03	2022-11-09	M	FM	13	66
13	2017-03-31	2017-05-05	2018-07-03	2022-11-09	F	FM	13	66
14	2017-05-09	2017-11-14	2018-11-30	2023-02-08	F	MP	12	62
15	2017-08-09	2017-09-12	2018-07-17	2022-10-26	M	MP	10	61
16	2017-09-22	2017-11-27	2019-01-22	2024-02-01	F	MP	13	74
17	2017-09-26	2017-12-04	/	/	F	MP	/	/
18	2017-10-02	2017-10-18	2019-01-15	2023-03-15	M	MP	14	64
19	2017-10-17	2017-11-28	2019-01-22	2023-09-04	M	FM	13	69
20	2017-10-18	2017-11-21	2019-01-22	2022-11-09	F	FM	14	59
21	2017-10-24	2017-11-27	2019-01-15	2023-03-15	M	MP	13	63
22	2018-01-09	2018-02-27	2019-03-12	/	M	FM	12	/
23	2018-01-30	2018-03-02	2019-03-13	/	M	FM	12	/
24	2018-03-02	2018-03-02	2019-01-29	2023-09-04	M	FM	10	66
25	2018-06-01	2018-06-12	2019-05-14	2023-02-08	F	MP	11	55
26	2018-06-08	2018-06-08	2019-06-11	2023-08-30	F	FM	12	62
27	2018-06-27	2018-06-27	2019-06-25	2023-12-20	M	FM	11	65
28	2018-09-07	2018-09-19	2019-08-07	2022-10-26	M	FM	10	49
						Mean	12	64.5417
						SD	1.59374	5.20679
