# Supplementary material for: Long-term comparison of maxillary protraction with hybrid hyrax-facemask vs. hybrid hyrax-mentoplate protocols using Alt-RAMEC: a 5-year randomized controlled trial
Source: Eur J Orthod. 2025 Mar 19;47(2):cjaf011. doi: 10.1093/ejo/cjaf011 (PMC11920792; doi:10.1093/ejo/cjaf011)
Supplement: cjaf011_suppl_Supplementary_Files_2 [file cjaf011_suppl_supplementary_files_2.zip]

Archive with 3 entries (2 files):
- cjaf011_suppl_Supplementary_Files_2/
- cjaf011_suppl_Supplementary_Files_2/supplementary_file_2_FM_values (1).xlsx
- cjaf011_suppl_Supplementary_Files_2/supplementary_file_2_statistical_code (1).R
