# Supplementary material for: Long-term comparison of maxillary protraction with hybrid hyrax-facemask vs. hybrid hyrax-mentoplate protocols using Alt-RAMEC: a 5-year randomized controlled trial
Source: Eur J Orthod. 2025 Mar 19;47(2):cjaf011. doi: 10.1093/ejo/cjaf011 (PMC11920792; doi:10.1093/ejo/cjaf011)
Supplement: cjaf011_suppl_Supplementary_Files_2 [file cjaf011_suppl_supplementary_files_2.zip › cjaf011_suppl_Supplementary_Files_2/supplementary_file_2_FM_values (1).xlsx]

## Sheet: Blad1
		Sagittal				Vertical				Dental
		SNA°	SNB°	ANB°	Wits	SNL-ML°	SNL-NL°	NL-ML°	PFH/AFH	U1 -SN	U1-FH	U1 -NL	IMPA
FM1	T0	80.2	80.6	-0.4	-3	30.5	9.1	21.4	67	104.7	116.9	110.8	88.7
	T1	82.3	79.7	2.6	1	30.7	7	23.6	67	104.9	117	110.3	86.8
	T2	82.5	80.4	2.1	1	27.4	11.2	16.2	70	115	129.2	124.5	96.4
FM2	T0	80.8	79.6	1.2	-4	30	11.8	18.2	69	94.2	105.3	103	79.4
	T1	82.7	79	3.7	-2	29.8	6.8	23	69	91.9	103.1	100.8	79.5
	T2	81.9	80	2	-3	30.4	9.9	20.4	70	97.8	112.2	106.5	91.1
FM3	T0	76.2	81.8	-5.6	-9	24.8	1.6	23.2	73	118.5	131.9	120.4	95.6
	T1	81.8	80.8	1	-3	24.5	-0.3	24.9	74	108.4	123.1	108.7	94.4
	T2	83	81	2	-1	22.9	3	19.9	76	113.5	123	114	106.9
FM4	T0	80.9	80.4	0.4	-5	33.5	2.2	31.3	66	103.5	113	106.5	91.9
	T1	85.7	80.1	5.6	1	34.8	5.2	29.6	65	97.5	112.8	103.7	91.7
	T2	85.5	81.7	3.7	-2	31.3	0.5	30.9	70	114.8	123	118.2	103.5
FM5	T0	77.8	77.5	0.3	-5	31.8	7.7	24.1	65	110.9	120.8	117.2	97.8
	T1	76.7	74.4	2.3	-1	33.7	5.9	27.8	64	103.9	115.4	109.7	96.3
	T2	76.4	77.4	-1	-4	30.5	4.3	26.3	69	107.8	119.3	113	98
FM6	T0	79.5	78.9	0.6	-7	37.5	13	24.5	60	104.4	122.2	119.3	90.5
	T1	81.1	80.7	0.4	-4	35.6	10.4	25.2	62	112.8	128.9	124.2	78
	T2	80.8	83	-2.2	-7	31.4	11.2	20.2	66	119.6	135.9	132.4	89.4
FM7	T0	77.8	81	-3.2	-7	29.6	0.9	28.7	65	112.3	120.9	114.5	86.8
	T1	77.2	78.6	-1.4	-3	32.3	4.3	28	64	98.8	108.3	101.8	87.7
	T2	NA	NA	NA	NA	NA	NA	NA	NA	NA	NA	NA	NA
FM8	T0	82.1	81.5	0.5	-6	31.3	4.5	26.8	65	97.6	109.5	105.8	87
	T1	83	81.1	1.9	-4	31	3.7	27.4	65	97.5	109	103.1	83.8
	T2	85	86.8	-1.8	-5	21.7	-0.4	22.1	74	112.3	122.1	117.5	91.4
FM9	T0	76.5	76	0.6	-6	41.6	6.3	35.3	59	101.1	115.9	110.4	93.4
	T1	83.4	75.8	7.6	3	40.3	6.5	33.8	59	99.6	113.6	107	93
	T2	82.2	76.8	5.4	0	38.6	5.2	33.4	61	104.9	119.9	110.1	94.3
FM10	T0	78.3	78.8	-0.6	-7	34.8	8.8	25.9	64	101.9	120.2	115	97.7
	T1	80.1	78.6	1.5	-5	36.9	12.2	24.8	61	98.5	116.2	111.2	92
	T2	82.4	77	5.4	0	37.1	12.8	24.3	63	110.6	128.6	124.9	98.9
FM11	T0	82.6	83.4	-0.8	-6	32	5.7	26.3	63	108.1	121.7	114.6	84.1
	T1	83.8	80.4	3.4	-1	34.2	6.8	27.4	60	107.7	121.7	112	74.1
	T2	80.7	80	0.7	-4	32.6	9.4	23.2	62	111.4	125.7	121.2	87.4
FM12	T0	76.4	80.6	-4.2	-8	29.7	7.5	22.1	67	110.7	126.1	121.5	94.4
	T1	81	80.6	0.5	-2	29.5	8.5	21	66	105.1	120.5	113.7	92.4
	T2	81.8	84.9	-3	-5	23.7	3.8	19.9	72	115.9	128.3	122	89
FM13	T0	83.9	83.9	0	-4	25.7	6.9	18.8	72	103.5	114.8	109.1	89.2
	T1	86.3	83.3	3	-1	25.6	8.1	17.5	72	101.6	114.4	107	93.1
	T2	NA	NA	NA		NA	NA	NA	NA	NA	NA	NA	NA
FM14	T0	78.8	79.1	-0.3	-3	31.1	4.9	26.2	65	106	118.7	114	89.3
	T1	79.9	79.7	0.2	-2	31.7	6.3	25.4	64	110.8	122.9	117.7	88.6
	T2	78.7	80.4	-1.7	-3	29.3	7.3	22	66	113.2	125.2	119.3	84.3
