# Supplementary material for: Long-term comparison of maxillary protraction with hybrid hyrax-facemask vs. hybrid hyrax-mentoplate protocols using Alt-RAMEC: a 5-year randomized controlled trial
Source: Eur J Orthod. 2025 Mar 19;47(2):cjaf011. doi: 10.1093/ejo/cjaf011 (PMC11920792; doi:10.1093/ejo/cjaf011)
Supplement: cjaf011_suppl_Supplementary_Files_2 [file cjaf011_suppl_supplementary_files_2.zip › cjaf011_suppl_Supplementary_Files_2/supplementary_file_2_statistical_code (1).R]

library(RMySQL)
library(devEMF)
library(officer)
library(nlme)
library(RMySQL)
library(multcomp)
library(pROC)
library(xlsx)
library(MASS)
library(bootstrap)
setwd("~/analysis")

notna<-function(x) return(sum(!is.na(x)))
thisdoc<-read_docx("./templates/reporttemplate.docx")


dta<-read.xlsx("data2d.xlsx",sheetName="originaldata")
graphics.off()

notna<-function(x) return(sum(!is.na(x)))
varnames<-matrix(c("anb","ANB",
                   "sna","SNA",
                   "wits","Witt's",
                   "snlnl","SNL-NL",
                   "snlml","SNL-ML",
                   "nlml" ,"NL-ML",
                   "pfhafh","PFH/AFH",
                   "max1sn","U1 – SN",
                   "u1fh","U1 - FH",
                   "max1nf","U1 - NL",
                   "impa","IMPA",
                   "aaaa","Aa-A'a'",
                   "bbbb","Bb-B'b'",
                   "gonialanglet0",  "Gonial angle (T0)",   
                   "anbt0","ANB (T0)",
                   "abmdplt0"   ,   "AB - Mand plan (T0)",
                   "apdindext0"  ,  "APDI-index (T0)",
                   "odiindt0" ,  "ODI indicator (T0)",   
                   "anbt0t1"   ,"ANB, T0-T1",
                   "witst0t2"   ,"Witt's, T0-T2",
                   "snb","SNB"
                   
                   
                   
                   
                   ),ncol=2,byrow=T)


quest1<-c("anb","wits")
body_add_par(thisdoc,"2D measurements: prelimanry results, with differences between times defined as T1-T0, T2-T0 en T2-T1","Heading 1")
body_add_par(thisdoc,"Comparisons between treatments at baseline","Heading 2")
dta$treatment<-factor(dta$treatment)

for(v in quest1)
{
  body_add_par(thisdoc,varnames[varnames[,1]==v,2],"Heading 3")
  body_add_par(thisdoc,"Graphical representation","Heading 4")
  boxplot(dta[dta$time=="T0",v]~dta[dta$time=="T0","treatment"],ylab=varnames[varnames[,1]==v,2],xlab="")
  dev.print(emf,paste("./pics/vgltO",v,".emf",sep=""),width=6,height=4)
  body_add_img(thisdoc,paste("./pics/vgltO",v,".emf",sep=""),width=6,height=4)
  body_add_par(thisdoc,"Summary statistics","Heading 4")
  tapn<-tapply(dta[dta$time=="T0",v],dta[dta$time=="T0","treatment"],notna)
  tapmean<-tapply(dta[dta$time=="T0",v],dta[dta$time=="T0","treatment"],mean,na.rm=T)
  tapmedian<-tapply(dta[dta$time=="T0",v],dta[dta$time=="T0","treatment"],median,na.rm=T)
  tapsd<-tapply(dta[dta$time=="T0",v],dta[dta$time=="T0","treatment"],sd,na.rm=T)
  tapmin<-tapply(dta[dta$time=="T0",v],dta[dta$time=="T0","treatment"],min,na.rm=T)
  tapmax<-tapply(dta[dta$time=="T0",v],dta[dta$time=="T0","treatment"],max,na.rm=T)

  towr<-cbind(names(tapn),tapn,round(tapmean[match(names(tapn),names(tapmean))],3),
              round(tapmedian[match(names(tapn),names(tapmedian))],3),
              round(tapsd[match(names(tapn),names(tapsd))],3),
              round(tapmin[match(names(tapn),names(tapmin))],3),
              round(tapmax[match(names(tapn),names(tapmax))],3))
  towr<-rbind(c("Group","Number of data","Average","Median","Standaard deviation","Minimum","Maximum"),towr)
  body_add_table(thisdoc,as.data.frame(towr),header=F,style="table_template")
  
  
  body_add_par(thisdoc,"Differences between the groups","Heading 4")

if(v=="anb")
{
  dta[,v]<-dta[,v]^1.5
}
    aovobj<-aov(formula(paste(v,"~treatment")),data=dta[dta$time=="T0",],na.action=na.omit)
    
    if(v=="anb")
    {
      dta[,v]<-dta[,v]^(1/1.5)
    } 
    
  globj<-glht(aovobj,linfct=mcp(treatment="Tukey"))
  towr<-cbind(dimnames(summary(globj)$linfct)[[1]],round(summary(globj)$test$coefficients,3),round(summary(globj)$test$pvalues,4))
  towr<-rbind(c("Group","Difference","P-value"),towr)
  
  body_add_table(thisdoc,as.data.frame(towr),header=F,style="table_template")
  
  qqnorm(residuals(aovobj))
  dev.print(emf,paste("./pics/qqnorm",v,".emf",sep=""),width=5,height=5)
  plot(predict(aovobj),resuidals(aovobj))
    dev.print(emf,paste("./pics/residplot",v,".emf",sep=""),width=5,height=5)

}


body_add_par(thisdoc,"Comparison between the treatments","Heading 2")
 
dta$fact<-factor(paste(as.character(dta$treatment),as.character(dta$time)))

timenames<-matrix(c("t0t1","T1-T0","t0t2","T2-T0","t1t2","T2-T1"),ncol=2,byrow=T)

versch2<-c("anb","sna","snb","wits","snlnl", "snlml","nlml", "pfhafh","max1sn", "u1fh","max1nf","impa","aaaa","bbbb")

dta$anboutl<-rep(0,dim(dta)[1])
dta[dta$patient=="LJ"&dta$time=="T1","anboutl"]<-1
dta$snlnloutl<-rep(0,dim(dta)[1])
dta[dta$patient=="AA"&dta$time=="T1","snlnloutl"]<-1


dta$snlmloutl<-rep(0,dim(dta)[1])
dta[dta$patient=="KT"&dta$time=="T2","snlmloutl"]<-1
dta[dta$patient=="IK","snlmloutl"]<-1
dta$nlmloutl<-rep(0,dim(dta)[1])
dta[dta$patient=="AA"&dta$time=="T0","nlmloutl"]<-1
dta[dta$patient=="AA"&dta$time=="T1","nlmloutl"]<-1


dta$pfhafhoutl<-rep(0,dim(dta)[1])
dta[dta$patient=="KT"&dta$time=="T2","pfhafhoutl"]<-1
dta[dta$patient=="OF"&dta$time=="T1","pfhafhoutl"]<-1

dta$u1fhoutl<-rep(0,dim(dta)[1])
dta[dta$patient=="RR"&dta$time=="T0","u1fhoutl"]<-1

dta$aaaaoutl<-rep(0,dim(dta)[1])
dta[dta$patient=="AMA","aaaaoutl"]<-1

dta$bbbboutl<-rep(0,dim(dta)[1])
dta[dta$patient=="AMA"&dta$time=="T0","bbbboutl"]<-1


nooutlranges<-list(anb=c(-Inf,10),
                   snlnl=c(-Inf,4),
                   snlml=c(-5,15),
                   nlml=c(-4,4),
                   pfhafh=c(-20,9.7),
                   u1fh=c(-10,Inf),
                   aaaa=c(-5,5),
                   bbbb=c(-5,Inf))
  
  

for(v in versch2)
{
  print(v)

 body_add_par(thisdoc,varnames[varnames[,1]==v,2],"Heading 3")
   dta[,paste(v,"t0t1",sep="")]<-NULL
  dta[,paste(v,"t0t2",sep="")]<-NULL
  dta[,paste(v,"t1t2",sep="")]<-NULL

  dta[,paste(v,"t0t1outl",sep="")]<-NULL
  dta[,paste(v,"t0t2outl",sep="")]<-NULL
  dta[,paste(v,"t1t2outl",sep="")]<-NULL
  
    
  dta[dta$time=="T1",paste(v,"t0t1",sep="")]<- -(dta[dta$time=="T0",v][match(dta[dta$time=="T1","patient"],dta[dta$time=="T0","patient"])]-dta[dta$time=="T1",v])
  
  dta[dta$time=="T1",paste(v,"t0t2",sep="")]<- -(dta[dta$time=="T0",v][match(dta[dta$time=="T1","patient"],dta[dta$time=="T0","patient"])]-dta[dta$time=="T2",v][match(dta[dta$time=="T1","patient"],dta[dta$time=="T2","patient"])])
  
    
  dta[dta$time=="T1",paste(v,"t1t2",sep="")]<- -(dta[dta$time=="T1",v]-dta[dta$time=="T2",v][match(dta[dta$time=="T1","patient"],dta[dta$time=="T2","patient"])])

  
  
  if(!is.na(match(v,names(nooutlranges))))
  {
    body_add_par(thisdoc,"Note: Because of the presence of outliers, not all values were taken into account. Here below is an overview of the value(s) not taken into account for the calculation of the P-values.","Normal")
    outldat<-dta[dta[,paste(v,"outl",sep="")]==1 ,c("patient","time","treatment",v)]
    outldat$treatment<-as.character(outldat$treatment)
 body_add_table(thisdoc, 
                rbind(c("Patient","Time","Treatment",varnames[varnames[,1]==v,2]),  outldat ),header=F,style="table_template")

    dta[dta$time=="T1",paste(v,"t0t1outl",sep="")]<-dta[dta$time=="T0",paste(v,"outl",sep="")][match(dta[dta$time=="T1","patient"],dta[dta$time=="T0","patient"])]+dta[dta$time=="T1",paste(v,"outl",sep="")]
    dta[dta$time=="T1",paste(v,"t0t2outl",sep="")]<-dta[dta$time=="T0",paste(v,"outl",sep="")][match(dta[dta$time=="T1","patient"],dta[dta$time=="T0","patient"])]+dta[dta$time=="T2",paste(v,"outl",sep="")][match(dta[dta$time=="T1","patient"],dta[dta$time=="T2","patient"])]
    dta[dta$time=="T1",paste(v,"t1t2outl",sep="")]<-dta[dta$time=="T2",paste(v,"outl",sep="")][match(dta[dta$time=="T1","patient"],dta[dta$time=="T2","patient"])]+dta[dta$time=="T1",paste(v,"outl",sep="")]
    
  }
  
    towr<-NULL
  tgs<-c("t0t1","t0t2","t1t2")
  if(v=="aaaa"|v=="bbbb") tgs<-"t0t2"
  for(tgr in c("t0t1","t0t2","t1t2"))
  {
    print(tgr)
    tapn<-tapply(dta[dta$time=="T1",paste(v,tgr,sep="")],dta[dta$time=="T1","treatment"],notna)
    tapmean<-tapply(dta[dta$time=="T1",paste(v,tgr,sep="")],dta[dta$time=="T1","treatment"],mean,na.rm=T)
    tapmedian<-tapply(dta[dta$time=="T1",paste(v,tgr,sep="")],dta[dta$time=="T1","treatment"],median,na.rm=T)
    tapsd<-tapply(dta[dta$time=="T1",paste(v,tgr,sep="")],dta[dta$time=="T1","treatment"],sd,na.rm=T)
    tapmin<-tapply(dta[dta$time=="T1",paste(v,tgr,sep="")],dta[dta$time=="T1","treatment"],min,na.rm=T)
    tapmax<-tapply(dta[dta$time=="T1",paste(v,tgr,sep="")],dta[dta$time=="T1","treatment"],max,na.rm=T)
    
    towr<-rbind(towr,cbind(timenames[timenames[,1]==tgr,2],names(tapn),tapn,round(tapmean[match(names(tapn),names(tapmean))],3),
                           round(tapmedian[match(names(tapn),names(tapmedian))],3),
                           round(tapsd[match(names(tapn),names(tapsd))],3),
                           round(tapmin[match(names(tapn),names(tapmin))],3),
                           round(tapmax[match(names(tapn),names(tapmax))],3)))
  }
  towr<-rbind(c("Time","Group","Number of data","Average","Median","Standaard deviation","Minimum","Maximum"),towr)
  
  body_add_par(thisdoc,"Summary statistics, all data","Heading 4")
  body_add_table(thisdoc,as.data.frame(towr),header=F,style="table_template")
  
  
  ### without outlier
  
  if(!is.na(match(v,names(nooutlranges))))
  {
    towr<-NULL
  for(tgr in c("t0t1","t0t2","t1t2"))
  {
    print(tgr)
    tapn<-tapply(dta[dta$time=="T1"&dta[,paste(v,tgr,"outl",sep="")]==0,paste(v,tgr,sep="")],dta[dta$time=="T1"&dta[,paste(v,tgr,"outl",sep="")]==0,"treatment"],notna)
    tapmean<-tapply(dta[dta$time=="T1"&dta[,paste(v,tgr,"outl",sep="")]==0,paste(v,tgr,sep="")],dta[dta$time=="T1"&dta[,paste(v,tgr,"outl",sep="")]==0,"treatment"],mean,na.rm=T)
    tapmedian<-tapply(dta[dta$time=="T1"&dta[,paste(v,tgr,"outl",sep="")]==0,paste(v,tgr,sep="")],dta[dta$time=="T1"&dta[,paste(v,tgr,"outl",sep="")]==0,"treatment"],median,na.rm=T)
    tapsd<-tapply(dta[dta$time=="T1"&dta[,paste(v,tgr,"outl",sep="")]==0,paste(v,tgr,sep="")],dta[dta$time=="T1"&dta[,paste(v,tgr,"outl",sep="")]==0,"treatment"],sd,na.rm=T)
    tapmin<-tapply(dta[dta$time=="T1"&dta[,paste(v,tgr,"outl",sep="")]==0,paste(v,tgr,sep="")],dta[dta$time=="T1"&dta[,paste(v,tgr,"outl",sep="")]==0,"treatment"],min,na.rm=T)
    tapmax<-tapply(dta[dta$time=="T1"&dta[,paste(v,tgr,"outl",sep="")]==0,paste(v,tgr,sep="")],dta[dta$time=="T1"&dta[,paste(v,tgr,"outl",sep="")]==0,"treatment"],max,na.rm=T)
    
    towr<-rbind(towr,cbind(timenames[timenames[,1]==tgr,2],names(tapn),tapn,round(tapmean[match(names(tapn),names(tapmean))],3),
                           round(tapmedian[match(names(tapn),names(tapmedian))],3),
                           round(tapsd[match(names(tapn),names(tapsd))],3),
                           round(tapmin[match(names(tapn),names(tapmin))],3),
                           round(tapmax[match(names(tapn),names(tapmax))],3)))
  }
  towr<-rbind(c("Time","Group","Number of data","Average","Median","Standaard deviation","Minimum","Maximum"),towr)
  
  body_add_par(thisdoc,"Summary statistics, without outliers","Heading 4")
  body_add_table(thisdoc,as.data.frame(towr),header=F,style="table_template")
  
  }
  
  for(tr in  tgs)
  {
    body_add_par(thisdoc,paste("Box plot voor",timenames[timenames[,1]==tr,2],", alle gegevens",sep=""),"Heading 4")
    boxplot(dta[dta$time=="T1",paste(v,tr,sep="")]~dta[dta$time=="T1","treatment"],xlab="",ylab=paste(varnames[varnames[,1]==v,2],", ",timenames[timenames[,1]==tr,2],sep=""))
    dev.print(emf,paste("./pics/box",v,tr,".emf" ,sep=""),width=6,height=4)
    body_add_img(thisdoc,paste("./pics/box",v,tr,".emf" ,sep=""),width=6,height=4)
  }
  
  if(!is.na(match(v,names(nooutlranges))))
  {
    
    
    for(tr in  tgs)
    {
      body_add_par(thisdoc,paste("Box plot voor",timenames[timenames[,1]==tr,2], "(zonder outliers)"),"Heading 4")
      boxplot(dta[dta$time=="T1"&dta[,paste(v,tr,"outl",sep="")]==0,paste(v,tr,sep="")]~dta[dta$time=="T1"&dta[,paste(v,tr,"outl",sep="")]==0,"treatment"],xlab="",ylab=paste(varnames[varnames[,1]==v,2],", ",timenames[timenames[,1]==tr,2],sep=""))
      dev.print(emf,paste("./pics/box",v,tr,"noout.emf" ,sep=""),width=6,height=4)
      body_add_img(thisdoc,paste("./pics/box",v,tr,"noout.emf" ,sep=""),width=6,height=4)
    }
    
  }
  
  
  if(v=="anb")
  {
    dta[,v]<-dta[,v]^1.5
  }
  lmeobj<-lme(formula(paste(v,"~fact-1")),data=dta[!is.na(dta[,v])&!is.na(dta$fact),],random=~1|patient)
  
  
  
  qqnorm(residuals(lmeobj))
    dev.print(emf,paste("./pics/qqnorm",v,"q2.emf",sep=""),width=5,height=5)
  plot(predict(lmeobj),residuals(lmeobj))
        dev.print(emf,paste("./pics/residplot",v,"q2.emf",sep=""),width=5,height=5)
    if(!is.na(match(v,names(nooutlranges))))
  {
      print(dta[!is.na(dta[,v])&!is.na(dta$fact)&dta[,paste(v,"outl",sep=""),]==1,c("patient","time",v)])
  lmeobj<-lme(formula(paste(v,"~fact-1")),data=dta[!is.na(dta[,v])&!is.na(dta$fact)&dta[,paste(v,"outl",sep=""),]==0,],random=~1|patient,na.action=na.omit)
  qqnorm(residuals(lmeobj))
  dev.print(emf,paste("./pics/qqnorm",v,"q3.emf",sep=""),width=5,height=5)
    plot(predict(lmeobj),residuals(lmeobj))
        dev.print(emf,paste("./pics/residplot",v,"q3.emf",sep=""),width=5,height=5)
    }
  
  if(v=="anb")
  {
    dta[,v]<-dta[,v]^(1/1.5)
  } 
  
  lfct<-matrix(-1*c( 1 , -1  ,0  ,-1,  1 , 0,
                  1,0,-1,-1,0,1,
                  0,1,-1,0,-1,1),ncol=6,byrow=T)
  
  dimnames(lfct)[[1]]<-c("Group 1 - Group 2, T1 - T0","Group 1 - Group 2, T2 - T0","Group 1 - Group 2, T2 - T1")
  
  if(v=="aaaa"|v=="bbbb") 
  {
    lfct<-rbind(lfct[2,])
    dimnames(lfct)[[1]]<-"Group 1 - Group 2, T2 - T0"
    
  }
  
  
  globj<-glht(lmeobj,linfct=lfct)
  
  towr<-cbind(dimnames(summary(globj)$linfct)[[1]],round(summary(globj)$test$coefficients,3),round(summary(globj)$test$pvalues,4))
  towr<-rbind(c("Groep","Verschil","P-waarde"),towr)
  
  body_add_par(thisdoc,"Comparisons between the groups","Heading 4")
  body_add_table(thisdoc,as.data.frame(towr),header=F,style="table_template")
  
  
  
  
}


ch5<-matrix(c(
  "gonialangle","anbt0t1",
  "anb","anbt0t1",
  "abmdpl","anbt0t1",
  "apdindex","anbt0t1",
  "odiind","anbt0t1"),ncol=2,byrow=T)


orthreg<-function(index,xy)
{
  if(dim(xy[index,])[1]<=2)
  {
    return(c(NA,NA))
  }
  else
  {
    lds<-princomp(xy[index,])$loadings
    toreturn<-c(princomp(xy[index,])$center[2]-(lds[2,1]/lds[1,1])*princomp(xy[index,])$center[1],lds[2,1]/lds[1,1])
    return(toreturn)
  }
}

lmorthodetails<-function(xy,B=1000)
{
  bobj<-bootstrap(xy,c,trace=F,B=B,save.indices=T)
  cfs<-c()
  for(i in 1:dim(bobj$indices)[2]) cfs<-c(cfs,orthreg(forreg[bobj$indices[,i],]))
  cfs<-matrix(cfs,ncol=2,byrow=T)
  return(cfs)
}

lmortho<-function(x,y,B=1000)
{
  xy<-cbind(x,y)
  
  xy<-xy[!is.na(xy[,1])&!is.na(xy[,2]),]
  #print(xy)
  cfs<-orthreg(1:dim(xy)[1],xy)
  #print(cfs)
  bt<-bootstrap(1:dim(xy)[1],nboot=B,orthreg,xy=xy)
  bt$thetastar<-bt$thetastar[,apply(apply(bt$thetastar,2,is.finite),2,sum)==dim(bt$thetastar)[1]]
  toreturn<-cbind(cfs,apply(bt$thetastar,1,sd,na.rm=T))
  dimnames(toreturn)[[1]]<-c("Intercept","Slope")
  return(list(toreturn,bt))
}


relations<-matrix(c(
  "gonialangle","anbt0t1",
  "anb","anbt0t1",
  "abmdpl","anbt0t1",
  "apdindex","anbt0t1",
  "odiind","anbt0t1",

  "gonialangle","anbt0t2",
  "anb","anbt0t2",
  "abmdpl","anbt0t2",
  "apdindex","anbt0t2",
  "odiind","anbt0t2",
  
  "gonialangle","witst0t1",
  "anb","witst0t1",
  "abmdpl","witst0t1",
  "apdindex","witst0t1",
  "odiind","witst0t1",
  
  
    
  "gonialangle","witst0t2",
  "anb","witst0t2",
  "abmdpl","witst0t2",
  "apdindex","witst0t2",
  "odiind","witst0t2"
  
  ),ncol=2,byrow=T)
dta$witst0t1outl<-rep(0,dim(dta)[1])
dta$witst0t2outl<-rep(0,dim(dta)[1])


for(v in c("gonialangle","anb","abmdpl","apdindex","odiind"))
{
dta[dta$time=="T1",paste(v,"t0",sep="")]<-dta[dta$time=="T0",v][match(dta[dta$time=="T1","patient"],dta[dta$time=="T0","patient"])]
}

relations[,1]<-paste(relations[,1],"t0",sep="")

for(r in 1:dim(relations)[1])
{
  print(relations[r,])
  body_add_par(thisdoc,paste("Relatie tussen ",varnames[varnames[,1]==relations[r,1],2],"en",varnames[varnames[,1]==relations[r,2],2]),"Heading 3")
  par(fig=c(0,0.6,0,1),new=F,mar=c(5.1,4.1,0.5,0.5))
  plot(dta[dta$time=="T1"&dta[,paste(relations[r,2],"outl",sep="")]==0&!is.na(dta[,paste(relations[r,2],"outl",sep="")]),relations[r,1]],dta[dta$time=="T1"&dta[,paste(relations[r,2],"outl",sep="")]==0&!is.na(dta[,paste(relations[r,2],"outl",sep="")]),relations[r,2]],xlab=varnames[varnames[,1]==relations[r,1],2],ylab=varnames[varnames[,1]==relations[r,2],2],col=dta[dta$time=="T1"&dta[,paste(relations[r,2],"outl",sep="")]==0&!is.na(dta[,paste(relations[r,2],"outl",sep="")]),"treatment"])
  if(length(table(dta[as.character(dta$treatment)=="Group 1",relations[r,1]]))>1)
  {
    line1<-lmortho(dta[as.character(dta$treatment)=="Group 1"&dta$time=="T1"&dta[,paste(relations[r,2],"outl",sep="")]==0&!is.na(dta[,paste(relations[r,2],"outl",sep="")]),relations[r,1]],dta[as.character(dta$treatment)=="Group 1"&dta$time=="T1"&dta[,paste(relations[r,2],"outl",sep="")]==0&!is.na(dta[,paste(relations[r,2],"outl",sep="")]),relations[r,2]])
  }
  line2<-lmortho(dta[as.character(dta$treatment)=="Group 2"&dta$time=="T1"&dta[,paste(relations[r,2],"outl",sep="")]==0&!is.na(dta[,paste(relations[r,2],"outl",sep="")]),relations[r,1]],dta[as.character(dta$treatment)=="Group 2"&dta$time=="T1"&dta[,paste(relations[r,2],"outl",sep="")]==0&!is.na(dta[,paste(relations[r,2],"outl",sep="")]),relations[r,2]])
  line12<-lmortho(dta[dta$time=="T1"&dta[,paste(relations[r,2],"outl",sep="")]==0&!is.na(dta[,paste(relations[r,2],"outl",sep="")]),relations[r,1]],dta[dta$time=="T1"&dta[,paste(relations[r,2],"outl",sep="")]==0&!is.na(dta[,paste(relations[r,2],"outl",sep="")]),relations[r,2]])
  if(length(table(dta[as.character(dta$treatment)=="Group 1",relations[r,1]]))>1)
  {
    abline(line1[[1]][,1],col=1)
  }
  abline(line2[[1]][,1],col=2)
  abline(line12[[1]][,1],lty=2,col="gray")
  par(fig=c(0.6,1,0,1),new=T,mar=c(5.1,0.1,1.1,0.1))
  plot(NA,NA,xlim=c(0,10),ylim=c(0,4),xaxt="n",yaxt="n",bty="n",xlab="",ylab="")
  points(1,1,col=1);lines(c(1.2,2),c(1,1));text(2.5,1,"Group 1",adj=0)
  points(1,2,col=2);lines(c(1.2,2),c(2,2),col=2);text(2.5,2,"Group 2",adj=0)
  lines(c(1.2,2),c(3,3),col="gray",lty=2);text(2.5,3,"Gemiddelde\nGroup 1,Group2",adj=0)
  dev.print(emf,paste("./pics/relation2d",r,".emf",sep=""),width=6,height=4)
  body_add_img(thisdoc,paste("./pics/relation2d",r,".emf",sep=""),width=6,height=4)
  
  xvals<-quantile(dta[dta$time=="T1",relations[r,1]],c(0.1,0.5,0.9),na.rm=T)
  if(length(table(dta[as.character(dta$treatment)=="Group 1",relations[r,1]]))>1)
  {  
    difs<-c()
    for(x in xvals)
    {
      vals1atx<-(t(line1[[2]]$thetastar)%*%matrix(c(1,x),nrow=2))
      vals2atx<-(t(line2[[2]]$thetastar)%*%matrix(c(1,x),nrow=2))
      zval<-abs(mean(vals1atx,na.rm=T)-mean(vals2atx,na.rm=T))/sqrt(sd(vals1atx,na.rm=T)^2+sd(vals2atx,na.rm=T)^2)
      difs<-c(difs,paste("(waarde=",round(x,4),")"),round(c(mean(vals1atx,na.rm=T)-mean(vals2atx,na.rm=T),2*(1-pnorm(zval))),4))
      
      
    }
    difs<-matrix(difs,nrow=3,byrow=T)
    difs[,1]<-paste(c("Laag","Midden","Hoog"),difs[,1])
    difs<-rbind(c("Niveau","Verschil (group 1 - group 2)","P-waarde verschil"),difs)
  }
  if(length(table(dta[as.character(dta$treatment)=="Group 1",relations[r,1]]))>1)
  {
    towr<-round(rbind(c(1,line1[[1]][1,1],line1[[1]][1,2],2*(1-pnorm(abs(line1[[1]][1,1]/line1[[1]][1,2]))), line1[[1]][2,1],line1[[1]][2,2],2*(1-pnorm(abs(line1[[1]][2,1]/line1[[1]][2,2])))),
                      c(2,line2[[1]][1,1],line2[[1]][1,2],2*(1-pnorm(abs(line2[[1]][1,1]/line2[[1]][1,2]))), line2[[1]][2,1],line2[[1]][2,2],2*(1-pnorm(abs(line2[[1]][2,1]/line2[[1]][2,2]))))),4)
    
    
  }
  else
  {
    towr<-round(rbind(c(2,line2[[1]][1,1],line2[[1]][1,2],2*(1-pnorm(abs(line2[[1]][1,1]/line2[[1]][1,2]))), line2[[1]][2,1],line2[[1]][2,2],2*(1-pnorm(abs(line2[[1]][2,1]/line2[[1]][2,2]))))),4)
    
  }
  towr[,1]<-paste("Group",towr[,1])
  towr<-rbind(c("Groep","Intercept","Standard error intercept","P-waarde intercept","Helling","Standard error helling","P-waaarde helling"),towr)
  body_add_table(thisdoc,as.data.frame(towr),header=F,style="table_template")
  body_add_par(thisdoc,"","Normal")
  if(length(table(dta[as.character(dta$treatment)=="Group 1",relations[r,1]]))>1)
  {  
    body_add_table(thisdoc,as.data.frame(difs),header=F,style="table_template")
  }
}


print(thisdoc,"./docs/analysis2d.docx")
