# Supplementary material for: Long-term comparison of maxillary protraction with hybrid hyrax-facemask vs. hybrid hyrax-mentoplate protocols using Alt-RAMEC: a 5-year randomized controlled trial
Source: Eur J Orthod. 2025 Mar 19;47(2):cjaf011. doi: 10.1093/ejo/cjaf011 (PMC11920792; doi:10.1093/ejo/cjaf011)
Supplement: cjaf011_suppl_Supplementary_Files_3 [file cjaf011_suppl_supplementary_files_3.xlsx]

## Sheet: Blad1
		Sagittal				Vertical				Dental
		SNA°	SNB°	ANB°	Wits	SNL-ML°	SNL-NL°	NL-ML°	PFH/AFH	U1 -SN	U1-FH	U1 -NL	IMPA
MP1	T0	76.1	76.1	0	-5	33.6	7.7	25.9	64	87.2	100	98.4	89.9
	T1	74.9	74.2	0.7	-4.7	35.1	8.6	26.5	62	89.5	102.5	101.7	91.6
	T2	75.6	76.3	-0.8	-3	30.2	8.8	21.4	68	94.6	105.5	107.2	95.5
MP2	T0	70.3	68.9	1.4	-10	51.8	11.4	40.4	52	92.8	107.7	106.5	89.8
	T1	70.8	67.4	3.5	-4	48.5	19.8	28.7	55	97.8	114.2	116.5	84
	T2	68.4	67.9	0.5	-9	48.4	16.7	31.7	56	95.8	110.5	111.8	92.2
MP3	T0	80.8	80	0.9	-6	31.7	10.5	21.2	64	96.9	105.7	107.6	102.9
	T1	82.2	78.2	4.1	1	29.4	7.7	21.6	66	106.7	116.6	118	108.4
	T2	NA	NA	NA	NA	NA	NA	NA	NA	NA	NA	NA	NA
MP4	T0	80	80	0	-7	39.3	16.5	22.8	60	106.2	115.5	118.1	81.9
	T1	83.5	82	1.6	-8	37.1	12.6	24.5	62	108.3	117.8	121.9	89
	T2	83.2	81.8	1.5	-5	37.3	13.5	23.8	61	119.4	128.4	131.2	87.5
MP5	T0	72.9	72.5	0.5	-2	38.6	14.2	24.4	61	105.5	121.8	116.6	94.4
	T1	78.3	75.8	2.5	-1	34.6	10.7	23.9	63	109.8	121.9	120.7	95.6
	T2	76.2	75	1.2	-3	36.1	10	26.1	64	105.3	123.8	118.4	94.8
MP6	T0	80.1	81.3	-1.1	-5	31.9	3.5	28.4	62	114.3	126.9	120.6	102
	T1	82	80.6	1.4	-2	31.1	4.1	27	63	115.2	126.3	120.2	99.7
	T2	82	81.9	0.1	-6	30	7.6	22.5	66	114.4	126.6	122.3	104
MP7	T0	79.6	78.9	0.7	-4	36.3	7.3	29	63	103.7	112.9	113.5	81.6
	T1	81.2	77.5	3.7	-2	35.7	9.3	26.3	64	100.7	109.1	112.1	90.7
	T2	81.2	77.6	3.6	1	35.1	7.4	27.7	64	113.4	125.8	122.8	100.7
MP8	T0	79.3	80	-0.8	-2	29.7	9.9	19.8	67	122	128.2	129	101.1
	T1	81.3	78.7	2.6	0	30.9	4.8	26.1	66	111.1	120.6	117.6	111.5
	T2	82.3	83.7	-1.4	-6	28.2	7.1	21.1	69	123.4	131	129.8	93.5
MP9	T0	79.2	80	-0.8	-4	27.1	5.8	21.2	69	109.6	123.1	117.3	92
	T1	81.4	78.2	3.2	0	28.7	4.8	23.9	68	109.5	124.5	116.4	95
	T2	82.2	81.5	0.7	-4	27.7	7.5	20.2	70	109	123.5	114.5	91.8
MP10	T0	77.3	79.4	-2.1	-7	36	8.3	27.6	63	95.4	103.6	113.8	84.7
	T1	76.4	78.3	-1.9	-7	37.3	6.8	30.5	62	109.1	124.1	120.7	84.1
	T2	80.4	78.6	1.8	-5	37	14.2	22.8	63	111.1	126	126.9	94.2
MP11	T0	79.1	83.2	-4.1	-8	32.8	12.2	20.6	63	105.9	118.7	121.2	84.6
	T1	84.1	83.2	0.9	-4	33.3	8.7	24.6	62	107.2	120.7	116.3	93.7
	T2	85.9	85.2	0.7	-6	32.6	10	22.6	64	115.5	131.2	130.5	85.7
MP12	T0	83.3	84.7	-1.4	-8	34.9	1.3	33.6	64	109.1	121.4	114.6	92.9
	T1	85.8	83.2	2.5	-2	36.5	2.2	34.2	62	106.5	116.3	110.3	84.4
	T2	87.4	84.9	2.4	-1	30	1.6	28.4	68	105.2	117.1	107.8	85.7
MP13	T0	80.9	81.2	-0.3	-5	32	4.8	27.2	67	104.2	118.6	110.9	90.4
	T1	86.5	82.6	3.9	0	31.8	2.4	29.3	67	99.2	109.5	101.8	90.1
	T2	87.7	84.3	3.4	-3	32.2	3.3	24.6	69	101.8	112.2	103.9	89.2
